# Supplementary material for: Effects of SGLT2 inhibitors on cardiac function and health status in chronic heart failure: a systematic review and meta-analysis
Source: Cardiovasc Diabetol. 2024 Jan 3;23:2. doi: 10.1186/s12933-023-02042-9 (PMC10765651; doi:10.1186/s12933-023-02042-9)
Supplement: Supplementary file 2 — Supplementary Material 2 [file 12933_2023_2042_MOESM2_ESM.xlsx]

## Sheet: Sheet1
		DEFINE-HF		EMPEROR-Preserved		EMPEROR-Reduced		EMPA-TROPISM		DELIVER		Empire HF		CHIEF-HF		EMBRACE-HF		SUGAR-DM-HF		DAPA-HF		DAPA-Preserved		EMPERIAL-Reduced		EMPERIAL-Preserved		DETERMINE-reduced		DETERMINE-Preserved		Huangsheng Zheng et al		Huijun Li et al			Wenjing Wu et al
Condition		Chronic Heart Failure With Reduced Systolic Function		Chronic Heart Failure With Preserved Systolic Function		Chronic Heart Failure With Reduced Systolic Function		nondiabetic HFrEF		Heart Failure With Preserved Ejection Fraction		Heart Failure With Reduced Systolic Function		Heart Failure		Heart Failure		Chronic Heart Failure With Reduced Ejection Fraction with type 2 diabetes (or pre-diabetes)		Chronic Heart Failure With Reduced Ejection Fraction		Chronic Heart Failure With Preserved Systolic Function		Chronic Heart Failure With Reduced Ejection Fraction		Heart Failure With Preserved Ejection Fraction		Chronic Heart Failure With Reduced Ejection Fraction		Chronic Heart Failure With Preserved Systolic Function		Chronic Heart Failure With Reduced Ejection Fraction		Chronic Heart Failure with type 2 diabetes			Heart Failure With Reduced Ejection Fraction
Study Completion Date		2019/6/28		2021/4/26		2020/5/28		2020/2/13		2022/3/27		2020/1/17		2021/11/09		2020/03/10		2020/03/28		2019/7/17		2021/8/13		2019/10/07		2019/10/09		2020/03/07		2020/07/09		2020/10/31		2020/12/31			2021/04/30
Follow-up (weeks)		52 weeks		52 weeks		148weeks		26 weeks		169 weeks		12 weeks		12 weeks		12 weeks		36 weeks		104weeks		12 weeks		12 weeks		12 weeks		16weeks		16weeks		52 weeks		26 weeks			83 weeks
Group		Dapagliflozin (N=131)	Placebo (N=132)	Empagliflozin(N=2997)	Placebo(N=2991)	Empagliflozin(N=1863)	Placebo(N=1867)	Empagliflozin(N=42)	Placebo(N=42)	Dapagliflozin (N=3131)	Placebo(N=3132)	Empagliflozin (n = 95)	Placebo (n = 95)	Canaglifozin(n=222)	Placebo (n = 226)	Empaglifozin(n=33)	Placebo (n = 32)	Empagliflozin(n=52)	Placebo (n = 53)	Dapagliflozin (N=2373)	Placebo (N=2371)	Dapagliflozin (N=162)	Placebo (N=162)	Empaglifozin(n=156)	Placebo (n = 156)	Empaglifozin(n=157)	Placebo (n = 158)	Dapagliflozin (N=156)	Placebo (N=157)	Dapagliflozin (N=253)	Placebo (N=251)	Dapagliflozin (N=73)	Placebo (N=74)	Dapagliflozin (N=16)	Canagliflozin (N=17)	Placebo (N=17)	Empagliflozin (N=57)	Placebo (N=55)
Age, mean (SD), y		62.2±11.0	60.4±12.0	71.8±9.3	71.9±9.6	67.2±10.8	66.5±11.2	64.2±10.9	59.9±13.1	71.8±9.6	71.5±9.5	65±10	63±12	62.9±13.19	64.0 ±13.45	69.5±12.0	62.9±13.3	68.2±11.7	69.2±10.6	66.2±11.0	66.5±10.8	69 (64,77)	71 (63,78)	68.7±9.9	69.3±10.6	73±9.0	73.9±8.6	68.4±9.84	67.3±10.95	72.0±9.1	71.7±9.7	61.43±12.34	62.41±10.80	65.88±6.22	65.53 ±9.15	66.94±5.83	69（57,78）	69（59,76）
Male, n (%)		95 (72.5%)	98 (74.2%)	1659（55.4%）	1653（55.3%）	1426 (76.5%)	1411(75.6%)	27 (64%)	27 (64%)	1767(56.44%)	1749(55.84%)	79 (83%)	83 (87%)	118 (53.2%)	129 (57.1%)	21 (63.6%)	20 (62.5%)	34 (65.4%)	43 (81.1%)	1809 (76.2%)	1826 (77%)	70 (43.2%)	70 (43.2%)	121(77.6%)	111(71.2%)	87(55.4%)	92(58.2%)	111(71.2%)	122(77.7%)	162(64.0%)	158(62.9%)	55（75.34%）	57（77.03%）	9（56.25%）	12（70.59%）	7（41.18%）	42(73.68%)	42(76.36%)
Race,n (%)
	White	74 (56.5%)	70 (53.0%)	2286（76.3%）	2256（75.4%）	1325 (71.1%)	1304 (69.8%)	16 (38%)	7 (17%)	2214(70.71%)	2225(71.04%)	92 (97%)	94 (99%)	182 (82.0%)	194 (85.8%)	27 (81.8%)	23 (71.9%)	not reported		1662 (70.0%)	1671 (70.5%)	108 (66.7%)	107 (66.0%)	130 (83.3%)	133 (85.3%)	140(89.2%)	135(85.4%)	100(64.1%)	98(62.4%)	192(75.9%)	178(70.9%)	not reported		0			0
	Black	47 (35.9%)	52 (39.4%)	133（4.4%）	125（4.2%）	123 (6.6%)	134 (7.2%)	7 (16%)	9 (20)	81(2.59%)	81(2.59%)	not reported		35 (15.8%)	30 (13.3%)	5 (15.2%)	7 (21.9%)	not reported		122 (5.1%)	104 (4.4%)	50 (30.9%)	47 (29.0%)	24 (15.4%)	18 (11.5%)	13(8.3%)	19(12.0%)	25(16.0%)22(14.0%)		17(6.7%)	17(6.8%)	not reported		0			0
	Asian	0 (0%)	0 (0%)	413（13.8%）	411（13.7%）	337 (18.1%)	335 (17.9%)	0 (0%)	3 (7%)	630(20.12%)	630(20.12%)	not reported		1 (0.5%)	1 (0.4%)	not reported		not reported		552 (23.3%)	564 (23.8%)	3（1.9%）	0	1(0.6%)	2(1.3%)	3(1.9%)	2(1.3%)	19(12.2%)	27(17.2%)	36(14.2%)	50(19.9%)	not reported		16(100%)	17(100%)	17(100%)	57(100%)	55(100%)
	Other	10(7.6%)	10(7.5%)	165（5.5%）	199（6.7%）	78 (4.2%)	94 (5.0%)	19(46%)	23(56%)	113(3.61%)	89(2.84%)	not reported		4 (1.8%)	1 (0.4%)	not reported		not reported		37 (1.6%)	32 (1.3%)	1(0.5%)	8（5%）	1(0.6%)	2(1.3%)	1(0.6%)	1(0.6%)	12(7.7%)	10(6.4%)	7(2.8%)	6(2.4%)	not reported		0			0
Body mass index, kg/m2		30.7 (27.3, 35.9)	30.6 (27.6, 36.4)	29.77±5.8	29.90±5.9	28.0±5.5	27.8±5.3	29.4 ± 6.5	30.3 ± 5.9	29.8 ± 6.1		29 (27,33)	29 (26,33)	not reported		33.5 (28.6, 39.5)	33.8 (29.4, 40.0)	30.9±5.9	30.4±5.1	28.2±6.0	28.1±5.9	35.1 (30.4,41.8)	34.6 (29.7,40.4)	not reported		not reported		not reported		not reported		24.32±3.70	25.22±3.90	not reported			0
Glycemic status
	T2DM,n (%)	81 (61.8%)	85 (64.4%)	1466 (48.9%)	1472 (49.2%)	927 (49.8%)	929 (49.8%)	0 (0%)	0 (0%)	1401(44.7%)	1405(44.9%)	11 (12%)	13 (14%)	66 (29.7%)	59 (26.1%)	18 (54.5%)	16 (50.0%)	40 (76.9%)	42 (79.2%)	993 (41.8%)	990 (41.8%)	90 (55.6%)	91 (56.2%)	not reported		not reported		not reported		not reported		35（47.95%）	38（51.35%）	16(100%)	17(100%)	17(100%)	15（26.32%）	14（25.45%）
	Prediabetes, n (%)	not reported		not reported		not reported		not reported		1934 (61.8%)		not reported		not reported		not reported		12 (23.1%)	11 (20.8%)	not reported		not reported		not reported		not reported		not reported		not reported		not reported		0			not reported
	HbA1c, mean (SD), %	7.0±1.8	7.3±2.0	not reported		not reported		5.8 ± 0.3	5.8 ± 0.5	6.6 ± 1.4		5.8 (5.4,6.1)*	5.7 (5.4,6.0)*	not reported		6.4±1.3	6.9±1.9	7.5±1.6	7.0±1.4	not reported		6.0 (5.6,7.3)*	6.2 (5.6,7.1)*	not reported		not reported		not reported		not reported		7.10±1.52	7.20±1.24	8.84±1.80	8.69±1.53	8.25±1.37	5.39±2.07	5.41±2.33
Heart failure status
	LVEF, mean (SD), %	27.2±8.0	25.7±8.2	54.3±8.8	54.3±8.8	27.7±6.0	27.2±6.1	36.2± 8.2	36.5± 8	54.0±8.6	54.3±8.9	29 ±8	30±8	not reported		46.7±14.9	40.7±17.2	32.1±10.3	32.9±9.3	31.2±6.7	30.9±6.9	60(55,65)	60(54,65)	not reported		not reported		not reported		not reported		28.23±7.32	28.40±7.14	49.94±10.13	48.00±9.49	44.00±7.63	45.3±3.0	45.7±3.6
	Duration of HF, y	7.1±5.8	7.2±6.8	not reported		not reported		not reported		not reported		2.92 (1,5.58]	2.25(1.08,5.17)	not reported		5.4±5.7	7.2±5.5	2.3 (1.0,5.3)	2.0 (1.0,4.1)	not reported		3.0 (1.1,6.5)	3.2 (1.0,6.6)	not reported		not reported		not reported		not reported				not reported			not reported
	Prior HF hospitalization 1 year, n (%)	101 (77.1%)	108 (81.8%)	699 (23.3%)	670 (22.4%)	577 (31.0%)	574 (30.7%)	not reported		1693 (27.1%)		39 (41%)	37 (39%)	not reported		29 (87.9%)	28 (87.5%)	21 (40.4%)	31 (58.5)	1124 (47.4%)	1127 (47.5%)	98 (60.5%)	83 (51.2%)	not reported		not reported		not reported		not reported		56（76.71%）	50（67.57%）	not reported			not reported
	NT-prpBNP, median (IQR),pg/mL	1136 (668, 2465)	1136 (545, 2049)	994 (501,1740)	946 (498,1725)	1887 (1077, 3429)	1926 (1153, 3525)	not reported		1011 (623,1751)		582(304,1020)	605(322,1070)	not reported		865.5±1238.1	563.5±1341.5	475 (198–1117)	466 (156–1148)	1428 (857–2655)	1446 (857–2641)	641 (373,1210)	710 (329,1449)	not reported		not reported		not reported		not reported		4228.70±1088.48	4178.05±980.17	748.69±587.51	602.82±333.95	901.24±529.93	2 060±1 276	2 131±1 543
	BNP,median (IQR),pg/mL	288 (158, 592)	242 (138, 542)	not reported		not reported		not reported		not reported		not reported		not reported		140.0±148.9	129.0±242.6	not reported		not reported		137 (81,222)	151 (90,254)	not reported		not reported		not reported		not reported				not reported			not reported
Functional measures
	NYHA Class II, n (%)	91 (69.5%)	82 (62.1%)	2432 (81.1%)	2451 (81.9%)	1399 (75.1%)	1401 (75.0%)	not reported		2314(73.91%)	2399(76.6%)	72 (76%)	77 (81%)	not reported		14 (42.4%)	16 (50.0%)	37 (71.2%)	44 (83.0%)	1606 (67.7%)	1597 (67.4%)	96(59.3%)	90(55.6%)	not reported		not reported		not reported		not reported		23（31.50）	19（25.68）	not reported			33(57.9%)	33(59.9%)
	NYHA Class III, n (%)	40 (30.5%)	50 (37.9%)	552 (18.4%)	531 (17.8%)	455 (24.4%)	455 (24.4%)	not reported		807(25.77%)	724(23.12%)	18 (19%)	11 (12%)	not reported		16 (50.0%)	16 (50.0%)	15 (28.8%)	9 (17.0%)	747 (31.5%)	751 (31.7%)	65(40.1%)	72(44.4%)	not reported		not reported		not reported		not reported		28（38.36）	33（44.59）	not reported			24(42.1%)	22(40.1%)
	NYHA Class IV, n (%)	0 (0%)	0 (0%)	10 (0.3%)	8 (0.3%)	9 (0.5%)	11 (0.6%)	not reported		10(0.32%)	8(0.26%)	0(0%)	0(0%)	not reported		0(0%)	0(0%)	0 (0.0%)	0 (0.0%)	20 (0.8%)	23 (1.0%)			not reported		not reported		not reported		not reported		22（30.14）	22（29.73）	not reported
	KCCQ-OS	67.4±22.0	67.0±21.1	68.9±21.1		not reported		not reported		not reported		79 (65,90)	78(65,90)	51.6 ± 18.8	52.7 ± 18.3	60.5±16.9	61.1±27.2	not reported		70.8 (53.6,85.0)		63.2 (20.4)	62.3 (20.6)	not reported		not reported		not reported		not reported		not reported		not reported			60±18	62±25
	KCCQ-CS	70.8±21.9	69.9±21.4	70.4 ±21.2		not reported		not reported		not reported		82 (68,95)	81(68,92)	54.6 ± 19.7	56.3 ± 19.5	60.2±18.7	64.6±26.4	not reported		74.3 (56.9,88.2) 7		63.4 (19.7)	61.8 (20.3)	not reported		not reported		not reported		not reported		not reported		not reported
	KCCQ-TSS	not reported	not reported	73.5 ±22.0		not reported		not reported		70.2 ± 22.3		not reported		57.4 ± 21.3	58.0 ± 21.1	not reported		73.4±22.0	74.7±19.5	77.1 (58.3,91.7)		not reported		not reported		not reported		not reported		not reported		not reported		not reported
	6-minute walk distance, meters (median (IQR))	306 (243, 368)	305 (227, 372)	not reported		not reported		420 ± 93.4	452 ± 101	not reported		not reported		not reported		237.7±74.5	232.1±110.6	360.2±105.8	353.5±93.8	not reported		244(165,329)	244 (154,317)	306.0 (260.0,333.5)	309(248.5, 332.0)	297.0 (246.0,326.0)	299.5 (245.0,331.0)	not reported		not reported		302.55±56.64	297.08±67.11	not reported			281.2±48.3	296.9±87.2
Heart failure therapy
	ACEI/ARB, n (%)	76 (58.0%)	80 (60.6%)	2428(81.0%)	2404(80.4%)	1314 (70.5%)	1286 (68.9%)	16 (38.1%)	19(45.2%)	4230 (67.5%)		59(45.2%)	65(68.4%)	not reported		11 (33.3%)	8 (25.0%)	28 (54.9%)	36(67.9%)	2007 (84.5%)	1961 (82.8%)	98 (60.5%)	98 (60.5%)	not reported		not reported		not reported		not reported		37(50.69%)	41(55.41%)	12(75%)	11(64.7%)	10(58.8%)	29（50.88%）	29（52.72%）
	ARNI, n (%)	47 (35.9%)	38 (28.8%)			340 (18.3%)	387 (20.7%)	21(50.0%)	15(35.7%)	260 (4.2%)		31 (33%)	27 (28%)	not reported		13 (39.4%)	17 (53.1%)	21 (40.4%)	15 (28.3%)	250 (10.5)	258 (10.9%)	2 (1.2%)	3 (1.9%)	not reported		not reported		not reported		not reported		33（45.21）	30（40.54）				8（14.04%）	9（14.55%）
	β-Blocker, n (%)	130 (99.2%)	124 (93.9%)	not reported	not reported	1765 (94.7%)	1768 (94.7%)	36(85.7%)	38(90.5%)	4765 (76.1%)		91 (96%)	89 (94%)	not reported		29 (87.9%)	29 (90.6%)	46 (88.5%)	50 (94.3%)	2278 (96.0%)	2280 (96.2%)	119 (73.5%)	116 (71.6%)	not reported		not reported		not reported		not reported		62（84.93）	68（91.89）	15(93.8%)	12(70.6%)	13(76.5%)	31（54.39%）	30（54.54%）
	MRA, n (%)	76 (58.0%)	84 (63.6%)	1119(37.3%)	1125(37.6%)	1306 (70.1%)	1355 (72.6%)	13（31.0%）	15（35.7%）	2425 (38.7)		62 (65)%	63 (66%)	not reported		9 (27.3%)	20 (62.5%)	32 (61.5%)	31 (58.5%)	1696 (71.5%)	1674 (70.6%)	50 (30.9%)	68 (42.0%)	not reported		not reported		not reported		not reported		not reported		not reported			5（0.09%）	4（0.07%）
	Loop diuretic, n (%)	114 (87.0%)	111 (84.1%)	not reported	not reported	not reported		22(52.4%)	24（57.1%）	4528 (72.3%)		62 (65%)	59 (62%)	not reported		31 (93.9%)	32 (100.0%)	31 (59.6%)	29 (54.7%)	2216 (93.4%)	2217 (93.5%)	151 (93.2%)	135 (83.3%)	not reported		not reported		not reported		not reported		65（89.04）	68（91.89）	8(50%)	8(47.1%)	10(58.8%)	not reported
	Digoxin, n (%)	25 (19.1%)	21 (15.9%)	not reported	not reported	not reported		not reported		not reported		not reported		not reported		6 (18.2%)	3 (9.4%)	4 (7.7%)	1 (1.9%)	445 (18.8%)	442 (18.6%)	not reported		not reported		not reported		not reported		not reported		not reported		not reported			not reported
	Ivabradine, n (%)	not reported		not reported	not reported	not reported		not reported		not reported		not reported		not reported		not reported		8 (15.4%)	3 (5.7%)	not reported		not reported		not reported		not reported		not reported		not reported		not reported		not reported			not reported
Notice:Values are shown as absolute numbers (percentages) , mean±SD and median (IQR).
